# Supplementary material for: Repeated Multimodality Ablative Therapies for Oligorecurrent Pulmonary Metastatic Disease
Source: Curr Oncol. 2022 Mar 4;29(3):1683–94. doi: 10.3390/curroncol29030140 (PMC8947282; doi:10.3390/curroncol29030140)
Supplement: Supplementary file 1 [file curroncol-29-00140-s001.zip]

Archive with 1 entries (1 files):
- curroncol-1516442-supplementary.pdf
